# Supplementary material for: Reference Gene Validation in the Brain Regions of Young Rats after Pentylenetetrazole-Induced Seizures
Source: Biomedicines. 2020 Jul 23;8(8):239. doi: 10.3390/biomedicines8080239 (PMC7460155; doi:10.3390/biomedicines8080239)
Supplement: Supplementary file 1 [file biomedicines-08-00239-s001.zip]

Archive with 2 entries (2 files):
- Figures S1-S6_R1.pdf
- Figures S7-S12_R1.pdf
